# Supplementary material for: Burden analysis of diabetic nephropathy caused by excessive intake of sugar-sweetened beverages in high and low SDI regions
Source: Front Public Health. 2025 Jun 27;13:1598278. doi: 10.3389/fpubh.2025.1598278 (PMC12248067; doi:10.3389/fpubh.2025.1598278)
Supplement: Supplementary file 9 [file Data_Sheet_9.csv]

	p	d	q	ME	RMSE	MAE	MPE	MAPE	MASE	ACF1	location	sex	measure
Training set	0	2	0	0.000134738285776932	0.00247696764299773	0.00180530653183286	0.0448202144155659	0.453034211356143	0.452576305742131	-0.00327413658492088	Low SDI	Both	YLLs (Years of Life Lost)
Training set295	0	2	1	0.000116952425170682	0.000565923841094623	0.000328431154614637	0.178377465225227	0.454686634254978	0.384472949030331	-0.0651205362919628	Low SDI	Both	YLDs (Years Lived with Disability)
Training set294	0	2	0	0.000205993830153005	0.00276428419277194	0.00202296640154398	0.0541156749725139	0.429090452705763	0.433361860673723	-0.0811128211184329	Low SDI	Both	DALYs (Disability-Adjusted Life Years)
Training set293	0	2	0	2.94381973560865e-06	0.000121095083668297	8.9296813837495e-05	0.0321319749620607	0.50747619036227	0.488538153653786	0.0447921301048492	Low SDI	Both	Deaths
Training set292	1	1	0	0.00309756757381351	0.0313958821162861	0.0227788851220024	0.309701372818238	1.66924309330942	0.549239350714616	-8.26183665506425e-06	High SDI	Both	YLLs (Years of Life Lost)
Training set291	0	2	2	9.4880834241421e-05	0.00385049000102987	0.00231007914128716	0.022504874997269	0.334863174686741	0.23228886787604	0.0343698258266896	High SDI	Both	YLDs (Years Lived with Disability)
Training set290	1	1	0	0.00325107579575169	0.0344238176664738	0.0254945686477947	0.240928104092711	1.22180785941126	0.531431635564468	0.0763582872351053	High SDI	Both	DALYs (Disability-Adjusted Life Years)
Training set289	1	1	0	0.000118513007286168	0.00128234936385052	0.000968731620824504	0.266819030075522	1.48838239835928	0.556602903048456	0.0616823630879978	High SDI	Both	Deaths
Training set288	1	1	0	-1.9067087517382e-05	0.00777976867682135	0.00606692865662982	0.0283815259017633	2.56700487789864	0.77220473736422	-0.0374465023001552	Switzerland	Both	YLLs (Years of Life Lost)
Training set287	2	0	1	-0.000287201702952112	0.00264819211964812	0.00207721160604134	-0.0803461174778443	0.557888694227027	0.312702262341086	-0.0875641356872406	Switzerland	Both	YLDs (Years Lived with Disability)
Training set286	0	2	0	0.000687008403795378	0.0102113089395686	0.00789808936740971	0.149040989852888	1.31166420791589	0.632627579476026	-0.105580890283146	Switzerland	Both	DALYs (Disability-Adjusted Life Years)
Training set285	2	1	0	2.15951718848037e-05	0.000574726959547792	0.000406238437642501	0.188630631542187	2.67785360239982	0.772201765560097	0.0555793404879151	Switzerland	Both	Deaths
Training set284	0	2	0	6.44315281559031e-05	0.00933637758291392	0.00754983864522175	0.181265278812785	3.1264753557428	0.815474947423041	-0.201130346187205	Norway	Both	YLLs (Years of Life Lost)
Training set283	1	1	0	0.000963771562551466	0.00528471401129193	0.00310554799919177	0.245734390814657	0.690005068203008	0.381911505746037	0.092126737028405	Norway	Both	YLDs (Years Lived with Disability)
Training set282	0	2	0	0.00078957228871538	0.0120777458645988	0.00899695202692499	0.160193385039845	1.30576035141864	0.591445394493397	-0.225119737317935	Norway	Both	DALYs (Disability-Adjusted Life Years)
Training set281	0	2	0	3.2599256613463e-06	0.00060481194528626	0.000471867267946412	0.148338833028076	2.76637919778062	0.747534252698318	-0.189329790873158	Norway	Both	Deaths
Training set280	0	2	0	-0.00114598944427696	0.0119053165735174	0.00808353878237512	-0.0452241471319592	0.526181852671111	0.427227225136983	0.206162671816352	Monaco	Both	YLLs (Years of Life Lost)
Training set279	1	1	0	-0.00120460843568434	0.00850287449360687	0.00639732568104168	-0.0728090603709603	0.407174750856093	0.601473975681048	0.197243616790415	Monaco	Both	YLDs (Years Lived with Disability)
Training set278	1	1	0	0.000454844597346682	0.0170747924018001	0.0114563066458148	0.0207445886632067	0.366576272980053	0.520596772583552	0.231256330964048	Monaco	Both	DALYs (Disability-Adjusted Life Years)
Training set277	0	2	1	-6.27988509830351e-05	0.000778302111046628	0.000504796234614035	-0.0361587393218883	0.495151265416096	0.380763758656802	-0.00362362018682726	Monaco	Both	Deaths
Training set276	1	1	0	-0.000197370356079857	0.0215055729020383	0.0148609255333542	0.00457647817998615	2.51572245207245	0.735217706326714	-0.087256631812589	Germany	Both	YLLs (Years of Life Lost)
Training set275	0	2	0	0.00012623844397627	0.00417252815568858	0.00312858353500508	0.040154462383659	0.596175552358377	0.534438073960914	0.174251967563827	Germany	Both	YLDs (Years Lived with Disability)
Training set274	2	0	0	-0.000415372024389952	0.0206047728075361	0.0152817529897008	-0.0735443968280121	1.34019808009725	0.812536757660531	-0.107503528236055	Germany	Both	DALYs (Disability-Adjusted Life Years)
Training set273	1	1	0	8.79291207383648e-05	0.00133957723038327	0.000940218395698981	0.332266458200414	2.46638827614324	0.698175846893155	-0.11233437248968	Germany	Both	Deaths
Training set272	1	1	0	-0.000801626810887616	0.0200009616494587	0.0150765729775299	-0.188356404201322	2.29538427794118	0.700245827253481	-0.00847139105846915	Luxembourg	Both	YLLs (Years of Life Lost)
Training set271	1	1	0	-0.00152583049570909	0.00663086373269934	0.00412916262195503	-0.17221449017214	0.569838561872529	0.307022564369872	0.0551927066147896	Luxembourg	Both	YLDs (Years Lived with Disability)
Training set270	1	1	0	-0.00182771035150908	0.0241863767140336	0.0187525429573162	-0.126336738864476	1.35703694171172	0.606699623583975	-0.0637816911775885	Luxembourg	Both	DALYs (Disability-Adjusted Life Years)
Training set269	0	1	1	-4.72977171822064e-05	0.00131853496829146	0.00103527375088929	-0.193756157186187	2.50943450332702	0.776192067689805	0.00869634172338082	Luxembourg	Both	Deaths
Training set268	0	1	0	-0.00120481318588352	0.0265043316573112	0.0153325133349154	-0.247806060799196	1.85177554979151	0.71055093408623	0.126732778550493	Andorra	Both	YLLs (Years of Life Lost)
Training set267	2	1	0	-0.000492133888106927	0.00496158200821205	0.00370492413188378	-0.0467996726086442	0.445801250018387	0.368253633316575	0.0213622347086256	Andorra	Both	YLDs (Years Lived with Disability)
Training set266	0	1	0	-0.00172468890428283	0.027659093597151	0.0189273036584195	-0.111296586616344	1.13306181129517	0.655799085630053	0.186168479124255	Andorra	Both	DALYs (Disability-Adjusted Life Years)
Training set265	0	1	0	-7.86190012091979e-05	0.00170876816759748	0.000987036814407618	-0.244856900050647	1.78786904190086	0.703604072722116	0.119450912828528	Andorra	Both	Deaths
Training set264	0	2	2	-0.00355505463553017	0.0202381447393192	0.0161288802433597	-0.49888844487656	2.70379116218941	0.789040893289498	-0.0440752806030136	Denmark	Both	YLLs (Years of Life Lost)
Training set263	1	1	2	0.00048912532421019	0.00282175261153132	0.00233319719652026	0.0912353793571993	0.399132977456164	0.367581753696154	-0.0484542200750674	Denmark	Both	YLDs (Years Lived with Disability)
Training set262	1	2	1	-0.00322864673499285	0.021571004591563	0.0176231457059411	-0.238301581640989	1.48145099993929	0.739016887701165	-0.0199251519653571	Denmark	Both	DALYs (Disability-Adjusted Life Years)
Training set261	1	1	0	5.94420242242099e-05	0.00149990032725547	0.00113003197195259	0.513529970360709	2.92828615773748	0.745804477574266	0.0228762064965777	Denmark	Both	Deaths
Training set260	1	2	0	-0.00380078561044387	0.0217561836319638	0.00847310750299045	-1.31373052540909	2.46836349335757	0.712886198262543	-0.106297725077976	San Marino	Both	YLLs (Years of Life Lost)
Training set259	2	2	2	-0.000220154707370124	0.0034664710363868	0.00270170042899335	-0.0220123048295173	0.343922117636599	0.292424816913155	-6.5715778757854e-05	San Marino	Both	YLDs (Years Lived with Disability)
Training set258	1	2	0	-0.00417932591233155	0.0227082382203809	0.00997155082156315	-0.417079277283306	0.915782057646229	0.515287944660514	-0.103448107228958	San Marino	Both	DALYs (Disability-Adjusted Life Years)
Training set257	0	2	1	-0.000293492063997608	0.00171017520463733	0.000702727777487022	-1.4998694829761	3.03077357622881	0.818677297134187	-0.150278602792182	San Marino	Both	Deaths
Training set256	0	2	2	-0.000755591245416142	0.0146340598687567	0.0109462209173014	0.0423983015392354	2.14862932638421	0.851884277183863	-0.0168266203970916	Netherlands	Both	YLLs (Years of Life Lost)
Training set255	0	2	1	-1.2356290834574e-05	0.00643781681755371	0.00416956159974817	-0.000222951199922286	0.647940544824673	0.646770569391539	-0.00816813931590493	Netherlands	Both	YLDs (Years Lived with Disability)
Training set254	0	1	0	0.00056998297075879	0.0155727080655302	0.0123252336018861	0.0777423156062158	1.07534195594779	0.893193390151764	0.16891605913771	Netherlands	Both	DALYs (Disability-Adjusted Life Years)
Training set253	2	2	2	2.59097879158395e-05	0.000899084653006325	0.000679555922428087	0.194000757373699	1.86407102285041	0.756995615704749	-0.0215196082260306	Netherlands	Both	Deaths
Training set252	0	1	1	0.00372287240187908	0.284719246645646	0.185241054336259	-0.0106992994271387	5.0354161775928	0.803800031924993	0.00202141022545863	United Arab Emirates	Both	YLLs (Years of Life Lost)
Training set251	1	1	0	-0.000140267873470386	0.00493084655666586	0.00385070493002437	0.00362083308313881	0.701452907895586	0.392414714747809	-0.0209848668106384	United Arab Emirates	Both	YLDs (Years Lived with Disability)
Training set250	0	1	1	-0.00186404226455524	0.284972806392778	0.185030414914653	-0.15890404923207	4.39784829744314	0.798240484547508	0.00166089755291082	United Arab Emirates	Both	DALYs (Disability-Adjusted Life Years)
Training set249	1	1	0	0.000269742063412382	0.0162479422616163	0.0104801989065316	0.217561727038602	6.02823033867919	0.753600053080383	0.0292877105738294	United Arab Emirates	Both	Deaths
Training set248	2	0	0	-1.06282597608439e-05	0.0123871231009001	0.0078543264221402	-0.0668555025165021	1.5982708356027	1.04197120547895	0.0418465128713565	Republic of Korea	Both	YLLs (Years of Life Lost)
Training set247	1	1	0	0.000665012020538025	0.00361749441039784	0.00219734633178662	0.745636959629084	1.78270369303598	0.47975893472471	-0.0492305775081558	Republic of Korea	Both	YLDs (Years Lived with Disability)
Training set246	0	1	0	0.0010187323064338	0.0178556760531601	0.00925167777580905	0.131414872516543	1.51889689584718	0.970623582407745	0.0761575316317073	Republic of Korea	Both	DALYs (Disability-Adjusted Life Years)
Training set245	0	1	0	7.09336704930511e-07	0.000869781762197295	0.00047724115295493	-0.0437482788555507	1.67078664182942	0.970515767371105	0.0668295893671711	Republic of Korea	Both	Deaths
Training set244	1	2	1	-0.00394168809183435	0.0254697252194217	0.0173115014893226	-0.470780359755756	2.35054769652319	0.750520671989164	-0.0108454536967713	Canada	Both	YLLs (Years of Life Lost)
Training set243	1	2	0	7.31412211805137e-05	0.00226062734711086	0.00165093120904017	0.0599145530990634	0.503684609626467	0.20144452438349	0.0872869621202973	Canada	Both	YLDs (Years Lived with Disability)
Training set242	0	2	0	-0.000951950319117441	0.0286989689815663	0.0204586407451136	-0.0334257897028343	1.90542044265981	0.704423046660827	-0.230104820327427	Canada	Both	DALYs (Disability-Adjusted Life Years)
Training set241	1	2	1	-0.000221455385554438	0.00134661731048073	0.000920108437638912	-0.48432195672335	2.28241964657507	0.730639076309706	-0.027302633451639	Canada	Both	Deaths
Training set240	1	1	0	0.000454160911286878	0.00908979855524556	0.00743176228300417	0.236798359230438	2.98543708018576	0.723870138642023	-0.00710227302132369	Sweden	Both	YLLs (Years of Life Lost)
Training set239	2	1	1	0.000547889197985016	0.00246447193450037	0.00183703560699083	0.16557178229593	0.591948369918726	0.299564398959757	-0.16882709377825	Sweden	Both	YLDs (Years Lived with Disability)
Training set238	1	1	0	0.00246781824300513	0.0102036400437589	0.00835335708545159	0.470346192206935	1.52519143855271	0.62155110326744	-0.192947013804043	Sweden	Both	DALYs (Disability-Adjusted Life Years)
Training set237	1	1	0	3.70371651702056e-05	0.000641237417563015	0.000542170042348655	0.283078938075586	3.05544762063692	0.738264697128971	0.0317644755423827	Sweden	Both	Deaths
Training set236	0	1	0	-0.00473428735115825	0.025529037308567	0.0152188479119667	-0.571822760992778	1.62923489951044	0.970662700336337	0.143677033631033	Japan	Both	YLLs (Years of Life Lost)
Training set235	1	1	2	0.000320270995753061	0.00276267490217297	0.00181546019808811	0.0866724743378126	0.414324522718409	0.272848246105351	-0.0190157420693016	Japan	Both	YLDs (Years Lived with Disability)
Training set234	2	0	0	-0.000811724563258218	0.0239361974904968	0.0137063702025826	-0.0962532753876272	1.0318951777933	0.783521062754373	0.010908751723894	Japan	Both	DALYs (Disability-Adjusted Life Years)
Training set233	0	1	0	-0.000261315910242211	0.00141602383209212	0.000937361925382789	-0.493095126520712	1.61653659439406	0.97070832982888	0.182995026909654	Japan	Both	Deaths
Training set232	1	0	2	-0.000644444634987378	0.00476130461961981	0.00360567142956135	-0.456303984629639	2.19272590441298	0.829070476722914	-0.124741506011211	Iceland	Both	YLLs (Years of Life Lost)
Training set231	1	2	0	0.000528641693825129	0.00407100231978124	0.00314272344522799	0.170913723995584	0.909316239253946	0.33569930530079	-0.0158740900356004	Iceland	Both	YLDs (Years Lived with Disability)
Training set230	0	2	0	0.00131155972616083	0.0083826053279096	0.00600768904229947	0.266389924387218	1.1813765125948	0.509701787852263	-0.134102844688334	Iceland	Both	DALYs (Disability-Adjusted Life Years)
Training set229	0	1	0	-1.55643192682014e-05	0.000395058603758372	0.000305302596982022	-0.199944801136248	2.85458997372441	0.969941143577034	0.274964481922397	Iceland	Both	Deaths
Training set228	0	2	1	0.00278473050067764	0.0457627951615475	0.0348916612041615	0.326921025135386	3.01146073735455	0.867487047542374	0.0391871320275156	Taiwan (Province of China)	Both	YLLs (Years of Life Lost)
Training set227	2	1	0	0.00058755489685895	0.00729417736819161	0.00473994452279793	0.253964159186991	1.14392694590987	0.348881370987695	-0.0138202752688542	Taiwan (Province of China)	Both	YLDs (Years Lived with Disability)
Training set226	1	1	0	0.00765936708287092	0.0444674738522784	0.0346370472214138	0.4321821221352	2.18643110918778	0.841219377202777	-0.0987509043337522	Taiwan (Province of China)	Both	DALYs (Disability-Adjusted Life Years)
Training set225	1	0	2	-0.000176880770613985	0.00232310653442723	0.00195570618527035	-0.370758856360088	2.87851729851982	0.862130585762699	0.0230350276891893	Taiwan (Province of China)	Both	Deaths
Training set224	0	1	0	-0.00124146237756392	0.0302706838544799	0.0232821195811948	-0.307613850255319	3.76408682681592	0.96961649471037	0.178291948170018	Ireland	Both	YLLs (Years of Life Lost)
Training set223	0	1	2	0.00128678534725505	0.00791319545904267	0.00560126737879834	0.12349124864564	0.526512846234256	0.444735603231659	0.06757082240368	Ireland	Both	YLDs (Years Lived with Disability)
Training set222	1	1	0	0.00104052366928475	0.0355575171644744	0.0269060995410935	0.0555843974647465	1.59765797017531	0.844284757980122	0.0250343905055171	Ireland	Both	DALYs (Disability-Adjusted Life Years)
Training set221	0	1	0	-7.36233125896175e-05	0.0021265577685779	0.00159025161303595	-0.286337267683474	3.72206711602802	0.969611947280512	0.199452163041731	Ireland	Both	Deaths
Training set220	1	1	0	0.0034471207891887	0.046394227023701	0.028744872462346	0.574490680945572	4.4524751370026	0.798679196431387	-0.0634990739050558	Singapore	Both	YLLs (Years of Life Lost)
Training set219	3	1	0	0.000404990474560685	0.00374179145855373	0.0026406193755017	0.317629203958211	1.39334938844022	0.381205527118825	-0.0579731268190079	Singapore	Both	YLDs (Years Lived with Disability)
Training set218	1	1	0	0.00571043740644359	0.04795527636146	0.0306973400493616	0.712575461415354	3.57245256209126	0.737922810571647	-0.0786166467674032	Singapore	Both	DALYs (Disability-Adjusted Life Years)
Training set217	1	1	0	0.000314464691198778	0.00256611266110299	0.00164548031039448	0.773024053086065	4.50887791305184	0.83898840658161	-0.0779085549397094	Singapore	Both	Deaths
Training set216	1	1	0	0.00811851529895469	0.0962811858197608	0.0632836520150748	0.469409674029768	2.11253323583746	0.538459165361365	0.0387346020610735	United States of America	Both	YLLs (Years of Life Lost)
Training set215	2	2	0	-0.0015523587889658	0.0101629862930017	0.00676392243785127	-0.0932272939082524	0.501183540424925	0.212004094203064	-0.119004066219445	United States of America	Both	YLDs (Years Lived with Disability)
Training set214	1	1	0	0.00807084981921465	0.104612198089406	0.0717521694629191	0.390829531584312	1.63793751747024	0.520614110644627	0.131306002836116	United States of America	Both	DALYs (Disability-Adjusted Life Years)
Training set213	1	1	0	0.000333628169260567	0.00378414990460454	0.00260417553172437	0.470845881923895	2.034297734058	0.514224929696025	0.0855231978052823	United States of America	Both	Deaths
Training set212	0	1	0	0.000422188135317072	0.00813671929243726	0.00662500887281937	0.120277467311209	3.09556942575059	0.96971382962446	0.225372352271246	Finland	Both	YLLs (Years of Life Lost)
Training set211	2	1	1	0.000159628434096276	0.0031260044071802	0.00232393683453833	0.0466006807455924	0.759208046550032	0.285049049499975	0.0639599081732982	Finland	Both	YLDs (Years Lived with Disability)
Training set210	1	1	0	0.000263563255857605	0.0103486189037875	0.00850050389591444	0.0917138192069786	1.68105412331312	0.643595623171485	-0.0109805343253749	Finland	Both	DALYs (Disability-Adjusted Life Years)
Training set209	0	1	0	9.57395809835627e-05	0.0005440943978983	0.000443996690983686	0.583152334091516	3.13013462933656	0.96964321618223	0.267341320764937	Finland	Both	Deaths
Training set208	1	0	0	0.00641556194335587	0.101822650572268	0.0815931863008104	-0.221792259704466	6.66400296230902	0.951714888449708	0.21049588630108	Kuwait	Both	YLLs (Years of Life Lost)
Training set207	1	2	0	2.38846416789305e-05	0.00388640546956941	0.00285113119990988	0.121024900157197	1.11530296578078	0.287674011253206	0.0183425133356046	Kuwait	Both	YLDs (Years Lived with Disability)
Training set206	1	0	0	0.0109593929613234	0.108382319425197	0.0873603463259803	0.174534128734025	5.92903050604135	0.970677210193139	0.261286743756756	Kuwait	Both	DALYs (Disability-Adjusted Life Years)
Training set205	0	1	0	0.000330966046058629	0.00451969550383472	0.00363316110606059	0.340870695591001	6.69174697164621	0.969096299144384	0.107758845564483	Kuwait	Both	Deaths
Training set204	0	2	1	0.000235060457886089	0.0274898124686865	0.0189847106757692	0.225725175996006	2.60702493200304	0.699786340555098	0.00892492174277352	Belgium	Both	YLLs (Years of Life Lost)
Training set203	1	2	0	-5.61164761632704e-05	0.00451050065320871	0.00371241988203695	0.00540068310322898	0.430073023637341	0.371900644555777	-0.028253920563818	Belgium	Both	YLDs (Years Lived with Disability)
Training set202	0	2	0	0.000210411193889565	0.0300246042622367	0.0214224352124714	0.0740330616219244	1.35157146307291	0.644037763088821	-0.178120381572849	Belgium	Both	DALYs (Disability-Adjusted Life Years)
Training set201	0	2	0	-7.1857164359357e-05	0.00183806711485806	0.00128549774315858	-0.0542558624640824	2.60515934928913	0.742623961517233	-0.201698233679824	Belgium	Both	Deaths
Training set200	1	1	0	0.0044287212917873	0.042983982184272	0.0328773079242505	0.888195689631	3.75082919209169	0.792848414022249	0.0340308078209241	Austria	Both	YLLs (Years of Life Lost)
Training set199	0	2	0	-0.000604071547565503	0.00417966787718333	0.00271797349424338	-0.0913100123141938	0.45767234588513	0.312608853603512	-0.11981790590885	Austria	Both	YLDs (Years Lived with Disability)
Training set198	0	2	0	-0.00354071384464475	0.046982273912765	0.03590664603038	-0.0790045646068949	2.38158645605866	0.753587154506725	-0.0857941074333905	Austria	Both	DALYs (Disability-Adjusted Life Years)
Training set197	1	1	0	0.000385773756131686	0.00313435400400121	0.0024553001023846	1.08377986717788	3.90061228265502	0.77808629045085	-0.0427928146498208	Austria	Both	Deaths
Training set196	1	1	0	0.000475755579908516	0.00854322133034753	0.00657820467554664	0.185730221925315	2.91338218202185	0.949004311624968	-0.00351152912523527	United Kingdom	Both	YLLs (Years of Life Lost)
Training set195	0	2	2	-9.74098810136471e-05	0.00737100880362081	0.00451180130714257	0.000169730885413097	0.725706052341532	0.631004918237072	-0.0334246688334192	United Kingdom	Both	YLDs (Years Lived with Disability)
Training set194	1	1	0	0.00152546618865694	0.0142409856321205	0.0101383381436472	0.178920782915677	1.2005188626611	0.847481949189864	-0.0398433718685782	United Kingdom	Both	DALYs (Disability-Adjusted Life Years)
Training set193	1	1	0	3.81852325935247e-05	0.00054833378713991	0.000440546354719898	0.250527967284501	2.87365778752066	0.913632550271489	0.0154822869596716	United Kingdom	Both	Deaths
Training set192	0	1	1	0.000201580363777696	0.007082515211068	0.00534705409846874	0.401752610553203	4.45829059614482	0.749428759566116	0.0478434032329586	Lithuania	Both	YLLs (Years of Life Lost)
Training set191	0	2	0	7.66358498323193e-05	0.00344096538608653	0.00252536675022534	0.0615093343057217	0.752538314356873	0.413449798301515	0.21406055037527	Lithuania	Both	YLDs (Years Lived with Disability)
Training set190	1	1	0	0.00183022254821085	0.00874630735957687	0.00654271393023046	0.380018849802583	1.40606973266642	0.615171350532283	-0.0448877375817681	Lithuania	Both	DALYs (Disability-Adjusted Life Years)
Training set189	0	1	1	1.3085029531829e-05	0.000313839602745187	0.000229467990972364	0.478968647395593	4.16849316975356	0.657488568784835	0.0599602197262302	Lithuania	Both	Deaths
Training set188	1	1	0	-0.00157539287007079	0.0151916525811405	0.0122587765765327	-0.0880829089496583	1.8708908172071	0.602608302527603	-0.10151390613361	Cyprus	Both	YLLs (Years of Life Lost)
Training set187	1	1	0	-0.000704801938206538	0.00382926539458406	0.00269103319782805	-0.150742057927729	0.562283924536299	0.370143554864316	-0.153525363186561	Cyprus	Both	YLDs (Years Lived with Disability)
Training set186	1	1	0	-0.00217982897100989	0.0176968086404891	0.0135219041300773	-0.134069522890388	1.17225244723201	0.502210299966142	-0.161256530447812	Cyprus	Both	DALYs (Disability-Adjusted Life Years)
Training set185	1	1	0	-0.00012135842604643	0.00124204895053427	0.000979098607812233	-0.0740261534680768	2.09142295117381	0.646998335982938	-0.0121679751457383	Cyprus	Both	Deaths
Training set184	2	0	0	-2.44360717797185e-05	0.0108040872952914	0.00882767691896285	-0.221413673473784	3.51327485245652	0.928160225304931	0.0313030042145676	Slovenia	Both	YLLs (Years of Life Lost)
Training set183	2	1	1	0.000613017842374327	0.00267338358548607	0.00193949112338978	0.170607207916152	0.526880565718295	0.337556834778882	-0.280178669535788	Slovenia	Both	YLDs (Years Lived with Disability)
Training set182	1	1	0	0.000328061419509755	0.012101453424431	0.00967277340363746	0.0741403520162289	1.56810670106301	0.745543750667578	0.0426012404652465	Slovenia	Both	DALYs (Disability-Adjusted Life Years)
Training set181	0	1	0	5.47777621865095e-05	0.000671353695739684	0.000520598303436726	0.314765341534516	4.2688768794148	0.969385222529438	0.298867819501125	Slovenia	Both	Deaths
Training set180	0	1	0	0.00510341326339665	0.0378794008425681	0.0218706018277772	0.779442249540311	4.00919056914994	0.969327360855855	0.098350357680454	New Zealand	Both	YLLs (Years of Life Lost)
Training set179	0	2	2	0.000598123399182851	0.00314487974478844	0.00194862172097574	0.18928079099225	0.618802156327022	0.472856246704331	-0.186869705293248	New Zealand	Both	YLDs (Years Lived with Disability)
Training set178	0	1	0	0.00620889359912419	0.0379398385938405	0.0230507470060061	0.63500053434534	2.68850777585673	0.969728836930211	0.054918973217178	New Zealand	Both	DALYs (Disability-Adjusted Life Years)
Training set177	0	1	0	0.000158012549172623	0.00154335963986161	0.000902520893547786	0.512750099384262	3.74298499253974	0.969396705336363	0.0946059433871917	New Zealand	Both	Deaths
Training set176	3	1	0	0.0023016851622528	0.0121932922916474	0.0088501006268552	0.800910715956396	2.83740470679543	0.712960830586405	0.0364518755996075	Australia	Both	YLLs (Years of Life Lost)
Training set175	2	0	0	-0.000176390457713447	0.00451719626340341	0.00275301058503904	-0.0542372518486557	0.653486019307605	0.618211751762301	-0.193396882276651	Australia	Both	YLDs (Years Lived with Disability)
Training set174	0	1	0	0.00399313826759763	0.017271112731981	0.0132221002425989	0.528693815765337	1.7889740457681	0.970259209470254	0.191655095712048	Australia	Both	DALYs (Disability-Adjusted Life Years)
Training set173	3	1	0	0.000113399514010359	0.000623636465664208	0.000474569838452179	0.699293976541649	2.84914559529283	0.73640818583318	0.0291593651879	Australia	Both	Deaths
Training set172	0	1	0	0.000577410297187965	0.0159339937070881	0.0125030931377724	0.245698129416378	4.73251939588011	0.939835624967941	0.167351406763866	Estonia	Both	YLLs (Years of Life Lost)
Training set171	2	1	0	0.000288309165843137	0.00343270535587885	0.00269473621412516	0.0918539535048576	0.834389437726183	0.389073138364999	-0.00238140873291343	Estonia	Both	YLDs (Years Lived with Disability)
Training set170	0	1	1	0.000775471656515296	0.0168914105224558	0.0139467920287971	0.106101119453666	2.4076224594089	0.805942824832851	-0.00138296321144525	Estonia	Both	DALYs (Disability-Adjusted Life Years)
Training set169	0	1	1	3.60859974092692e-05	0.000841054909364457	0.000679281421813278	0.235851007975492	5.41243516445462	0.85456858309	0.000188474008037417	Estonia	Both	Deaths
Training set168	2	0	0	-8.63115300375224e-05	0.0103942098843114	0.00791143571810575	-0.0882863257825951	1.82764795378794	0.845951534222178	-0.116551619403979	France	Both	YLLs (Years of Life Lost)
Training set167	0	0	0	1.82145964977565e-16	0.017776950042573	0.0145171821582812	-0.211695024758481	3.77807155900147	3.37894208440046	0.856827239771076	France	Both	YLDs (Years Lived with Disability)
Training set166	2	0	2	0.000141883890345241	0.00811011686979903	0.0064809477893249	0.00607547482795746	0.79525572846406	0.720106618480021	0.0348988846022109	France	Both	DALYs (Disability-Adjusted Life Years)
Training set165	2	0	0	-7.01883907227727e-06	0.000832162677100701	0.000631861768510736	-0.101889422143409	1.94709736446167	0.819261024105461	-0.0976003523572259	France	Both	Deaths
Training set164	1	1	0	0.0219227444016345	0.144067165880197	0.115655683568854	0.737234489372725	2.94536641836888	0.643081082309323	-0.0560142804769065	Qatar	Both	YLLs (Years of Life Lost)
Training set163	1	1	0	0.00114873014913726	0.00556689301449935	0.00427159287494509	0.266170134864428	0.785419592634962	0.380467933700969	-0.275414746836247	Qatar	Both	YLDs (Years Lived with Disability)
Training set162	1	1	0	0.023079175461131	0.14618782208937	0.117838220849425	0.670908678613209	2.63415265563582	0.631857878036324	-0.0616546864194845	Qatar	Both	DALYs (Disability-Adjusted Life Years)
Training set161	1	1	0	0.0017138183334666	0.0102179350508203	0.007890618933892	1.0763719933496	4.02218332800282	0.677192522035129	-0.101907191836607	Qatar	Both	Deaths
Training set160	0	1	1	-0.000293024637030219	0.0111041550395975	0.00890878978454184	0.190979459995072	2.94747858678787	0.787903624122247	0.165609154260238	Czechia	Both	YLLs (Years of Life Lost)
Training set159	0	2	0	0.000305645547871543	0.00212400942694824	0.00151306115266522	0.083215597471657	0.447083257668436	0.366686192067359	0.0907008170034212	Czechia	Both	YLDs (Years Lived with Disability)
Training set158	0	2	0	0.00134365137022983	0.0131124959976831	0.0102272421713775	0.200156462726736	1.61028455484742	0.723360540326007	-0.0693925429435731	Czechia	Both	DALYs (Disability-Adjusted Life Years)
Training set157	0	1	1	-9.10186656423874e-06	0.000463365031676547	0.000367350534018757	0.108002371630792	2.67278105681317	0.794327131683513	0.150154881231564	Czechia	Both	Deaths
Training set156	0	1	1	0.0013375905891777	0.0174455874471549	0.0128096943569422	0.11891505469555	1.10297077814158	0.742802291290638	0.0825121710333906	Brunei Darussalam	Both	YLLs (Years of Life Lost)
Training set155	0	2	0	2.48542603065848e-05	0.00125628977944277	0.00094351553574676	0.0216579829952312	0.555656447537168	0.486051829853639	0.205871778295296	Brunei Darussalam	Both	YLDs (Years Lived with Disability)
Training set154	1	1	0	0.000809349716083665	0.0174538069849954	0.0118618888432228	0.0711642391740447	0.893879141114031	0.685364151244423	-0.0195031344010275	Brunei Darussalam	Both	DALYs (Disability-Adjusted Life Years)
Training set153	1	1	0	3.94335176899004e-05	0.00151590488241282	0.00102857771591955	0.0702655282101543	1.70723573786535	0.80664293578015	-0.0549011043591335	Brunei Darussalam	Both	Deaths
Training set152	1	1	0	8.71564834919916e-05	0.00418533911338385	0.00361931950176421	-0.0648136372278745	4.01930613625072	0.806924354203957	0.0674562696326215	Latvia	Both	YLLs (Years of Life Lost)
Training set151	2	0	0	-1.85132547521945e-06	0.0019936529689146	0.00142710369506562	-0.0110925735195744	0.693125535126377	0.275453635713597	0.0191265963991132	Latvia	Both	YLDs (Years Lived with Disability)
Training set150	0	2	0	7.72449683949536e-05	0.00550975594500409	0.00410922278435597	0.115895421114941	1.38784041829516	0.487248495777498	0.0315690807462547	Latvia	Both	DALYs (Disability-Adjusted Life Years)
Training set149	1	1	0	8.35680903972052e-06	0.000235518122645024	0.00020264166616199	-0.0803012521054344	4.54429228237838	0.829911152584356	0.0671172777012516	Latvia	Both	Deaths
Training set148	0	2	1	0.0213058990014561	0.143522545474835	0.106336052679776	1.10661446318125	4.74202362894723	1.05944797817253	-0.0590615791185107	Puerto Rico	Both	YLLs (Years of Life Lost)
Training set147	0	2	1	-0.000102536252229536	0.00358566578592428	0.0026951053545705	-0.00981947265243351	0.789614409295554	0.575469546683208	0.0196377438396976	Puerto Rico	Both	YLDs (Years Lived with Disability)
Training set146	0	2	1	0.0197530294799813	0.143269328214465	0.105856263496358	0.888317351599684	4.08378617973397	1.05928755288868	-0.0560255791619913	Puerto Rico	Both	DALYs (Disability-Adjusted Life Years)
Training set145	0	2	1	0.000830454564317816	0.00579063022544292	0.00425830634508063	1.06635126989385	4.48750732356822	0.995173095865995	-0.0568973523759601	Puerto Rico	Both	Deaths
Training set144	1	1	0	0.0181333866303581	0.189217620668568	0.133008503414276	0.357425043363202	2.24541942913875	0.706953408013968	0.0507267538461693	Guam	Both	YLLs (Years of Life Lost)
Training set143	0	2	0	-0.000259425429782641	0.00378768649453366	0.0027548211622266	-0.0243512641698611	0.301702812554802	0.515161300424677	-0.198378615906413	Guam	Both	YLDs (Years Lived with Disability)
Training set142	1	1	0	0.0184529280002822	0.18985488140473	0.133822261736351	0.311456201373976	1.94792552813524	0.705745067573353	0.0492847541560868	Guam	Both	DALYs (Disability-Adjusted Life Years)
Training set141	0	1	1	0.000318066814664574	0.0103865084105116	0.00686895387157696	0.0880492741322791	2.98060390249123	0.88463000748904	0.045365941363495	Guam	Both	Deaths
Training set140	1	2	0	0.00614229532568564	0.0428557971235278	0.032580148673191	0.677550837033234	3.40344252473559	0.737447405644475	-0.0518290692837986	Bermuda	Both	YLLs (Years of Life Lost)
Training set139	0	2	0	0.000377985708863246	0.00146144169494535	0.00101706936229592	0.235857976235016	0.622311782375217	0.265336135833646	-0.227249441017471	Bermuda	Both	YLDs (Years Lived with Disability)
Training set138	1	2	0	0.00664865801406338	0.043497524171357	0.0331290966999078	0.611036781700892	2.94416082137567	0.702766503591075	-0.0548423632640623	Bermuda	Both	DALYs (Disability-Adjusted Life Years)
Training set137	1	2	0	0.00025522476869385	0.0020469596195665	0.00150763952134968	0.614342947213305	3.3952255710038	0.744791023444587	-0.045164841429859	Bermuda	Both	Deaths
Training set136	1	2	1	-0.000160367500591029	0.0147214564220822	0.0111976860876727	0.12087443104463	2.13384098396882	0.470470545527946	-0.00894320961753508	Slovakia	Both	YLLs (Years of Life Lost)
Training set135	2	0	2	-8.03521936845562e-06	0.00289680228977753	0.00215273445506372	-0.023142902427923	0.64452579902515	0.190608062094189	0.0982313301851357	Slovakia	Both	YLDs (Years Lived with Disability)
Training set134	3	0	1	-0.000331095352454311	0.0155670326747852	0.0113539825537401	-0.108385845852559	1.3416135250444	0.327011015738673	0.0730728323809936	Slovakia	Both	DALYs (Disability-Adjusted Life Years)
Training set133	1	2	1	-1.46089457535786e-05	0.000622109345974777	0.000459981414772498	0.0302700526774654	1.91249381057741	0.48517038964587	-0.0653585362992769	Slovakia	Both	Deaths
Training set132	0	2	0	-0.000216017342325302	0.00280810665671008	0.00214120308020618	-0.0664148835508965	0.812468953359947	0.520049754057304	-0.0560202808908326	Pakistan	Both	YLLs (Years of Life Lost)
Training set131	1	1	1	0.000112305279689505	0.000777422174828817	0.000414030340446765	0.292515401982218	1.07822008746756	0.694484164398014	-0.0647121998535243	Pakistan	Both	YLDs (Years Lived with Disability)
Training set130	2	0	0	0.000199724801247838	0.00278029980564416	0.00220776205792096	0.063152913299177	0.750534768543201	0.478952616115574	-0.151683676163067	Pakistan	Both	DALYs (Disability-Adjusted Life Years)
Training set129	2	0	0	8.567711775323e-06	0.000110541695102871	8.82562539629536e-05	0.0739232600911427	0.806451057337548	0.498561963245568	-0.186061924055788	Pakistan	Both	Deaths
Training set128	1	2	0	0.0014255279139216	0.0091634708343381	0.00714187046589881	0.222167076619967	0.961008114069455	0.666430007499297	0.0671572314373853	Haiti	Both	YLLs (Years of Life Lost)
Training set127	1	1	0	8.05625413260796e-06	0.000499262628464294	0.00037675441770287	0.0203770353946413	0.4747951764573	0.436532097576152	0.0319675074487672	Haiti	Both	YLDs (Years Lived with Disability)
Training set126	1	2	0	0.00149070452297965	0.00924551714892623	0.00720550488900307	0.209120214608946	0.8777707112977	0.640054946759106	0.0662068185928147	Haiti	Both	DALYs (Disability-Adjusted Life Years)
Training set125	1	2	0	4.19417448067685e-05	0.000300372366421656	0.000234371792050101	0.170599361397426	0.817984659047304	0.604842377898367	0.0665594477080263	Haiti	Both	Deaths
Training set124	2	0	0	-0.000163514026501337	0.0068363010948824	0.00480791108776274	-0.0713131825435883	1.05735864637202	0.487535427151102	0.147604460650492	Rwanda	Both	YLLs (Years of Life Lost)
Training set123	0	2	0	3.18644246266526e-05	0.000241146590673059	0.000175240714284068	0.143886033272184	0.569036669163438	0.278930491763086	-0.141091594378174	Rwanda	Both	YLDs (Years Lived with Disability)
Training set122	2	0	0	-0.000143323929489588	0.00696560268521251	0.00487251896935804	-0.0610969074641948	1.0032229130139	0.484344678235301	0.147274132455094	Rwanda	Both	DALYs (Disability-Adjusted Life Years)
Training set121	0	2	0	8.2431038143265e-06	0.000289953492215084	0.00018964575484822	0.0743346798113828	0.88942670515134	0.441940190044678	-0.121158514229895	Rwanda	Both	Deaths
Training set120	3	0	0	-0.000423778093859115	0.0073551124178732	0.0050099283052745	-0.0813713332100698	0.796746415763331	0.531342386783145	-0.0846032963898755	United Republic of Tanzania	Both	YLLs (Years of Life Lost)
Training set119	0	1	0	0.000178284256714243	0.00389940038181781	0.00259643967171472	0.102636561968132	2.59247876746138	0.969939259512365	0.317449420179989	United Republic of Tanzania	Both	YLDs (Years Lived with Disability)
Training set118	0	2	0	0.00058031828005986	0.00561669527767569	0.00413975233273946	0.096874810752297	0.575589408215441	0.377037780598952	-0.109252544600989	United Republic of Tanzania	Both	DALYs (Disability-Adjusted Life Years)
Training set117	0	2	1	8.42359150907015e-05	0.000278652891312226	0.00020092603857558	0.315570559086664	0.714785583619002	0.442308167514626	-0.165487322582884	United Republic of Tanzania	Both	Deaths
Training set116	1	1	0	0.000147170472346738	0.00163722017753688	0.00128430027161736	0.158355475465275	0.749717972736795	0.305737547590346	0.0411490704833974	Nepal	Both	YLLs (Years of Life Lost)
Training set115	1	1	1	4.68671323926788e-05	0.000874504208473172	0.000584914638276072	0.134819968758406	0.902345992130387	0.37165209677019	0.175630998100103	Nepal	Both	YLDs (Years Lived with Disability)
Training set114	1	1	0	0.000134754449453302	0.001888614717729	0.00151114623317735	0.105632695102731	0.64303356963483	0.280895602951866	0.187720813860579	Nepal	Both	DALYs (Disability-Adjusted Life Years)
Training set113	1	1	0	5.80347262008413e-06	6.4890848741305e-05	5.15132812175113e-05	0.144306971860315	0.705639574041844	0.298323102397997	0.124389504002031	Nepal	Both	Deaths
Training set112	0	2	0	-0.000131616204666195	0.00295712453012001	0.00229111241776705	0.00537354746646253	0.850939125184396	0.373694813740138	-0.122203360304892	Togo	Both	YLLs (Years of Life Lost)
Training set111	0	2	0	6.04405723348767e-07	0.00032023609763867	0.000258073112115363	0.0355719980668444	0.479821631904737	0.240162092905276	-0.0339011895695526	Togo	Both	YLDs (Years Lived with Disability)
Training set110	0	2	0	-0.000131011799254369	0.00311869623764916	0.00245374359957083	0.00957062033300353	0.757757386506362	0.345814578746643	-0.126266043087135	Togo	Both	DALYs (Disability-Adjusted Life Years)
Training set109	0	2	0	-1.12184676981077e-06	0.000132919485976123	0.000102952988341715	0.0358191055968433	0.824842256396412	0.367647083258811	-0.154007624022377	Togo	Both	Deaths
Training set108	1	1	0	-0.000140965807045498	0.00212207761813742	0.0017614084830815	-0.0434034288535586	1.00212079724294	0.609710153265401	0.0938808582703097	Yemen	Both	YLLs (Years of Life Lost)
Training set107	1	1	0	-6.75250431873039e-05	0.000308188523809877	0.000218386169665527	-0.178020899531268	0.615759588268606	0.473514429033249	0.0587855324687771	Yemen	Both	YLDs (Years Lived with Disability)
Training set106	1	1	0	-0.000170987167646987	0.00233884666301099	0.00191567576130139	-0.0529444291792991	0.907647624025721	0.587435249528253	0.102301441741326	Yemen	Both	DALYs (Disability-Adjusted Life Years)
Training set105	0	2	0	-7.53932168092374e-07	7.26511776404158e-05	5.8236795526897e-05	-0.00633910867797542	0.841084954787051	0.484027722754159	-0.147647261074115	Yemen	Both	Deaths
Training set104	1	1	0	0.000865513709805812	0.00428927867132719	0.0033455986359942	0.240115496786166	0.845343574325447	0.64620415143867	-0.100257873508462	Coted'Ivoire	Both	YLLs (Years of Life Lost)
Training set103	1	1	0	0.000135837170200503	0.00055161908061884	0.000432318981532246	0.157166030000813	0.451269846279663	0.353476623134644	-0.0546551396902759	Coted'Ivoire	Both	YLDs (Years Lived with Disability)
Training set102	1	1	0	0.000982039635673516	0.00454886901079658	0.00354617963535012	0.218258411942056	0.720188221493575	0.607136522629812	-0.14950367194196	Coted'Ivoire	Both	DALYs (Disability-Adjusted Life Years)
Training set101	1	1	0	3.17713299257818e-05	0.000161380414379142	0.000122657308508984	0.202341045744112	0.738106814020329	0.694577275667716	-0.176801694290519	Coted'Ivoire	Both	Deaths
Training set100	2	0	0	0.00277942575342206	0.0336135237626843	0.025574799788191	0.171183073435611	2.52453820375054	0.79555881970562	-0.0372222353203226	Solomon Islands	Both	YLLs (Years of Life Lost)
Training set99	0	2	0	-1.58146505412102e-05	0.000754319593689203	0.000564450294537203	0.00172709200072295	0.52566088904158	0.422421994333255	0.154740315771393	Solomon Islands	Both	YLDs (Years Lived with Disability)
Training set98	2	0	0	0.00279630295779553	0.033883093873097	0.0257025307393335	0.16411666243363	2.29783657324205	0.780078268966968	-0.0338655332431815	Solomon Islands	Both	DALYs (Disability-Adjusted Life Years)
Training set97	1	0	1	0.000124945063923175	0.00127501062373555	0.00102250310341385	0.214454095062292	2.49402089151686	0.822398476793105	0.0798708018636681	Solomon Islands	Both	Deaths
Training set96	1	2	1	-0.000364626935540183	0.00543685452813937	0.00419202322842713	-0.0492038160934106	0.666289111460356	0.391409072581926	0.0509293773856413	Uganda	Both	YLLs (Years of Life Lost)
Training set95	0	1	1	3.48891365139269e-05	0.000289205841952364	0.00021317628936051	0.090887783550212	0.470980025457844	0.438015055687986	-0.127202119383973	Uganda	Both	YLDs (Years Lived with Disability)
Training set94	1	2	0	-0.000410797664726572	0.00580859966943232	0.00443729533509902	-0.0509427324654689	0.654339426588672	0.400811848745081	0.0570982185235244	Uganda	Both	DALYs (Disability-Adjusted Life Years)
Training set93	1	2	0	-1.1837621592583e-05	0.000270769814557456	0.000199403816882492	-0.0265084012505974	0.667847340016116	0.416779102692958	0.047820275822756	Uganda	Both	Deaths
Training set92	0	1	0	0.000244868823789317	0.0100206170541699	0.00788487983939411	0.106923000697284	2.39739126660664	0.924707845505996	-0.0126697232353078	Gambia	Both	YLLs (Years of Life Lost)
Training set91	1	2	0	-3.76147558306039e-05	0.000504639201474607	0.000336979503054166	-0.0403416840504698	0.484881297218575	0.388962697986284	0.0159113427798353	Gambia	Both	YLDs (Years Lived with Disability)
Training set90	0	1	0	0.000279483063478516	0.0101938268490261	0.00794509982966345	0.112383180036528	2.00537356193489	0.898872962962096	0.0089624431200492	Gambia	Both	DALYs (Disability-Adjusted Life Years)
Training set89	0	1	0	8.96201816425057e-06	0.000339791818035838	0.000262217070241067	0.104009406850396	1.7836093158511	0.880107963868704	0.0544653826978256	Gambia	Both	Deaths
Training set88	0	2	1	0.0020608369436606	0.00812413151401838	0.00598164536103617	0.434999182851573	1.2229780426774	0.728802151073268	-0.0858809675016797	Madagascar	Both	YLLs (Years of Life Lost)
Training set87	2	0	0	-2.01650004740626e-05	0.000288885821111856	0.000228151892212938	-0.041245185016167	0.490963212045415	0.368885622152449	-0.144265173846238	Madagascar	Both	YLDs (Years Lived with Disability)
Training set86	0	2	1	0.00209965137204021	0.00829439226399037	0.00614975663563071	0.406207727894886	1.15037927421373	0.707882133134112	-0.0884159101339272	Madagascar	Both	DALYs (Disability-Adjusted Life Years)
Training set85	0	2	1	9.26406331808146e-05	0.000368308539657764	0.000272301532008455	0.411965473791114	1.1612387882245	0.707539975411722	-0.0960914581155543	Madagascar	Both	Deaths
Training set84	0	2	0	-0.000298845590341006	0.00644310687778402	0.00476695856351079	-0.00923667674631792	0.83856278820114	0.474906165404438	-0.0741544925667188	Eritrea	Both	YLLs (Years of Life Lost)
Training set83	0	2	1	2.18458793708087e-06	0.000233151198190711	0.000183759823618418	0.0277626930988924	0.447049252348172	0.310939456886317	0.0242375875831654	Eritrea	Both	YLDs (Years Lived with Disability)
Training set82	0	2	0	-0.000298518916862361	0.00651196629339665	0.00486004629780422	-0.00651596067301492	0.797273954110953	0.458312610178493	-0.0511793814074039	Eritrea	Both	DALYs (Disability-Adjusted Life Years)
Training set81	0	2	0	-1.54251312314498e-05	0.00026870223720384	0.000191930523302163	-0.0105091710870824	0.727040693350858	0.398759244317913	-0.0339805589244609	Eritrea	Both	Deaths
Training set80	0	2	1	-0.000247855147979797	0.00584740897771127	0.00461800986105539	-0.0166528623913114	1.17378925968872	0.680919273343713	0.024268043137781	Papua New Guinea	Both	YLLs (Years of Life Lost)
Training set79	0	2	0	1.28869954426291e-05	0.000517411602125398	0.000390521734872954	0.0543812796950563	0.49095520327346	0.306393289800361	0.176485246923804	Papua New Guinea	Both	YLDs (Years Lived with Disability)
Training set78	0	2	1	-0.000255668817474689	0.00616587850598753	0.00487272280365877	-0.00975264900477738	1.03873020980984	0.619573780583508	0.0181141179972074	Papua New Guinea	Both	DALYs (Disability-Adjusted Life Years)
Training set77	0	2	0	-1.2068620645487e-05	0.000193141950441067	0.000147401077570525	-0.0463911868813743	0.943761752955366	0.584689256225651	-0.114449299844192	Papua New Guinea	Both	Deaths
Training set76	0	2	1	0.000882708809097179	0.00568583416357153	0.00369296444828049	0.450164767693402	1.97075306611929	0.836834657355506	-0.085801723986826	Senegal	Both	YLLs (Years of Life Lost)
Training set75	1	0	1	-2.62378757511891e-05	0.000326059383976426	0.000239019841960286	-0.126121828903718	0.962075669398717	0.596654307309203	0.572783136698154	Senegal	Both	YLDs (Years Lived with Disability)
Training set74	0	2	1	0.000875976420814889	0.00588477266335459	0.00379044839625497	0.401540641404448	1.78943012226761	0.808510969047082	-0.0532523248829425	Senegal	Both	DALYs (Disability-Adjusted Life Years)
Training set73	0	2	1	2.59385707430324e-05	0.000200444730976438	0.000128606102141627	0.313630238792489	1.57462566089007	0.762441814937666	-0.0186861720447193	Senegal	Both	Deaths
Training set72	0	2	0	-0.000437906200535992	0.01351685375775	0.0101380494098335	0.0696897490582458	0.980623192538209	0.406040640426658	-0.182092037437675	Malawi	Both	YLLs (Years of Life Lost)
Training set71	1	2	0	-8.29506216959344e-07	0.00048848823810346	0.000366593259726029	0.0850970451578895	0.574148907186344	0.28197190632086	0.0181294480248074	Malawi	Both	YLDs (Years Lived with Disability)
Training set70	0	2	0	-0.00045301623501845	0.0138919254853873	0.0104202530722974	0.0669462099923811	0.948807134561487	0.398855842606605	-0.192851497139393	Malawi	Both	DALYs (Disability-Adjusted Life Years)
Training set69	1	2	0	-1.23398013036936e-05	0.000628400728382642	0.000492833066817977	0.119058448551576	1.0475894587423	0.423425230255641	0.0566193146421598	Malawi	Both	Deaths
Training set68	0	2	3	0.0026706119034424	0.0123915354298702	0.00874935877321352	0.390033911465685	1.07297343006874	0.273013459955703	-0.0304285644223966	Democratic Republic of the Congo	Both	YLLs (Years of Life Lost)
Training set67	1	2	0	0.000198099887929631	0.00102231324256281	0.000744728143120918	0.190260954093156	0.541742213588007	0.15797032567352	-0.0564477071309462	Democratic Republic of the Congo	Both	YLDs (Years Lived with Disability)
Training set66	0	2	3	0.00273098667062477	0.0128375254483518	0.00897513198784611	0.342913872441201	0.932532531001002	0.244672084946212	-0.0211810492818636	Democratic Republic of the Congo	Both	DALYs (Disability-Adjusted Life Years)
Training set65	1	2	0	0.000140572229506249	0.000569268294302959	0.00038817247236778	0.458479950913655	1.04492460831955	0.268303399384967	-0.165437301099783	Democratic Republic of the Congo	Both	Deaths
Training set64	0	2	0	0.000399258960645582	0.00460927188971802	0.00389579122840785	0.30068493171809	1.56997363572449	0.415571190907044	0.101643337676153	Liberia	Both	YLLs (Years of Life Lost)
Training set63	2	2	0	4.44371613247375e-05	0.00050488954275446	0.000335451904706036	0.140700696640885	0.742753937983575	0.274294068859894	0.0205597878835287	Liberia	Both	YLDs (Years Lived with Disability)
Training set62	0	2	0	0.000493060522315536	0.00494953948857499	0.00414121103863384	0.292577508638159	1.41347105577495	0.392962125693494	0.142008647072557	Liberia	Both	DALYs (Disability-Adjusted Life Years)
Training set61	0	2	0	1.86513321853498e-05	0.000195890338205234	0.000165119184062922	0.310318830293147	1.56633461761566	0.412760614309241	0.0828994922104043	Liberia	Both	Deaths
Training set60	0	2	1	0.0035518640177085	0.0192453760780741	0.0141422436385689	0.219674557815106	0.77957121492626	0.409425503945152	-0.0851662522008229	South Sudan	Both	YLLs (Years of Life Lost)
Training set59	1	1	0	0.000110885785017683	0.000443592682369409	0.000368778333634989	0.118482302569176	0.362973003644309	0.385252968852426	-0.149943648219434	South Sudan	Both	YLDs (Years Lived with Disability)
Training set58	0	2	1	0.00365901914345288	0.0193240270244063	0.0142307095344175	0.214823429986639	0.743164839846986	0.402854786184041	-0.0880243721198709	South Sudan	Both	DALYs (Disability-Adjusted Life Years)
Training set57	0	2	1	0.000119512326954461	0.000765142159308682	0.000545118425885854	0.165309509846737	0.62352296288654	0.368492722328324	-0.0928210617014641	South Sudan	Both	Deaths
Training set56	0	2	0	-0.000179720019892603	0.00167741790500365	0.00130059096299334	-0.0641555885708452	0.466323343169021	0.7111328417403	-0.198532476025731	Guinea-Bissau	Both	YLLs (Years of Life Lost)
Training set55	1	1	0	1.25708424501491e-05	0.000303297849417031	0.000231450920380302	0.0346111811976768	0.508091372878933	0.787559447172463	-0.000898907311143187	Guinea-Bissau	Both	YLDs (Years Lived with Disability)
Training set54	2	0	0	0.000166697013045876	0.00167713446583628	0.00129618073603575	0.0494780102735919	0.400711921860174	0.694310712318611	-0.12145519039749	Guinea-Bissau	Both	DALYs (Disability-Adjusted Life Years)
Training set53	0	2	1	-1.00145896855179e-05	6.74833027938374e-05	5.0371848687795e-05	-0.0858432789482279	0.437793302765019	0.658815404684259	0.0323448188339808	Guinea-Bissau	Both	Deaths
Training set52	0	2	0	-0.000119974242650761	0.00380181959779431	0.00280316859511102	0.0130285213665236	0.962852858712936	0.37056487163864	-0.134676349344551	Benin	Both	YLLs (Years of Life Lost)
Training set51	0	2	0	3.94179169226679e-06	0.000480008344879572	0.000331543705891559	0.0555657397564694	0.552490157290619	0.239182862196351	-0.132959581178928	Benin	Both	YLDs (Years Lived with Disability)
Training set50	0	2	0	-0.000116032451270998	0.00409725019877183	0.0029418314869401	0.0187049231121867	0.829509537581295	0.328954876801088	-0.142344529399985	Benin	Both	DALYs (Disability-Adjusted Life Years)
Training set49	0	2	0	-5.04326557550657e-06	0.000150823172120483	0.000114869952971128	0.0110495256279421	0.88465292395673	0.353372182590471	-0.123469500724866	Benin	Both	Deaths
Training set48	1	1	0	0.000185644748354693	0.00146206084756989	0.00118571201075862	0.158576171436937	0.874302942649903	0.611055157728061	-0.0316952142468501	Sierra Leone	Both	YLLs (Years of Life Lost)
Training set47	2	1	0	2.32482319495333e-05	0.000226032114323071	0.000168327633903593	0.0833864807460366	0.485985494149667	0.376153799643392	-0.020604700175413	Sierra Leone	Both	YLDs (Years Lived with Disability)
Training set46	1	1	0	0.000226786036051924	0.00161160926924503	0.00131244480883615	0.153661704760284	0.766399402699245	0.557879671357465	0.0221150675543596	Sierra Leone	Both	DALYs (Disability-Adjusted Life Years)
Training set45	0	2	0	-3.15179746248733e-06	5.92703400630441e-05	4.52638615266988e-05	-0.036487030362421	0.741505835193264	0.567664137613673	-0.00729881265024721	Sierra Leone	Both	Deaths
Training set44	0	2	1	0.000629043717085519	0.00428727259283733	0.00339716893314747	0.107056585237169	0.567949878404041	0.545261467454535	-0.121441673069403	Ethiopia	Both	YLLs (Years of Life Lost)
Training set43	0	2	2	5.05276726573324e-05	0.000157166983427736	0.000103408646668175	0.323815407758017	0.551927802844605	0.249247688864635	-0.0588419813929691	Ethiopia	Both	YLDs (Years Lived with Disability)
Training set42	0	2	1	0.000684175584560742	0.00431320487120563	0.00342637044447021	0.112117863730939	0.555591817319452	0.528469818386051	-0.121063277359228	Ethiopia	Both	DALYs (Disability-Adjusted Life Years)
Training set41	0	2	1	2.90725177417584e-05	0.000214184072473191	0.000171609104962954	0.103244748074387	0.578272339025577	0.504745046107016	-0.0977450840635164	Ethiopia	Both	Deaths
Training set40	1	0	0	-0.00547385047627396	0.017417296761106	0.0123698965148958	-1.32778489734435	3.03684085254342	0.963460096914318	0.692249793967548	Afghanistan	Both	YLLs (Years of Life Lost)
Training set39	1	2	0	6.82214374825324e-05	0.000268569439070908	0.000168838300414578	0.241996271004271	0.55833687009747	0.169451479945025	-0.103235225128226	Afghanistan	Both	YLDs (Years Lived with Disability)
Training set38	1	0	0	-0.00601502635619784	0.0187863263933164	0.013324169504126	-1.34258415820906	3.01880511333192	0.963289864697651	0.696105831727097	Afghanistan	Both	DALYs (Disability-Adjusted Life Years)
Training set37	2	0	2	-9.82098069776129e-06	0.000125384169665937	9.29455141796667e-05	-0.0584415014726001	0.640984336919627	0.191194485983484	-0.138115897073982	Afghanistan	Both	Deaths
Training set36	0	2	0	-5.15751251504958e-05	0.00172386310316747	0.00130791802253917	0.0139797614854462	0.598197072333258	0.411658951265098	-0.0573789834829065	Guinea	Both	YLLs (Years of Life Lost)
Training set35	1	1	0	5.93949982532326e-05	0.000338934512170607	0.000280715746953078	0.109410530693716	0.393448208498621	0.314748916359782	-0.0747191125219586	Guinea	Both	YLDs (Years Lived with Disability)
Training set34	1	1	0	0.000129402612658674	0.00178436881649231	0.00141079639313435	0.0763983033495515	0.489406100934957	0.351356585906902	-0.0681712303294252	Guinea	Both	DALYs (Disability-Adjusted Life Years)
Training set33	1	1	0	4.06255965526456e-06	7.46717165133676e-05	5.91134564738699e-05	0.0726073152174107	0.638001035604679	0.456177987471527	-0.0378718795013888	Guinea	Both	Deaths
Training set32	1	1	0	0.000590092399119917	0.00586789133383648	0.00462288675056786	0.3112097132022	0.952482715622618	0.279215521198598	-0.0333783418999633	Mozambique	Both	YLLs (Years of Life Lost)
Training set31	1	1	0	2.06882137603552e-05	0.000195612814319085	0.000141499029690819	0.12378615197322	0.355687629329968	0.140355403090763	-0.0653118685294243	Mozambique	Both	YLDs (Years Lived with Disability)
Training set30	1	1	0	0.000600745478495961	0.00598805222682359	0.0047138534233416	0.292581257382095	0.895794617457925	0.269717363285134	-0.0351929983253026	Mozambique	Both	DALYs (Disability-Adjusted Life Years)
Training set29	1	1	0	3.53560672985674e-05	0.000356929958674126	0.000255216369755964	0.342001481986747	1.06813150201344	0.322924269864663	-0.169239735533106	Mozambique	Both	Deaths
Training set28	1	1	0	-0.000674117772023058	0.00501603193545442	0.00370142375611679	-0.112195043682137	0.697871629998991	0.504035410718895	0.090106739260632	Burundi	Both	YLLs (Years of Life Lost)
Training set27	1	1	0	-1.95567736497031e-05	0.000139153604920526	0.00010671777293567	-0.0521550800431723	0.290177824715657	0.625612625254113	-0.0937453552611316	Burundi	Both	YLDs (Years Lived with Disability)
Training set26	1	1	0	-0.000689986760638084	0.00508471727055585	0.00376138549690924	-0.10828498406882	0.662911267553622	0.50551516327924	0.0877734459284839	Burundi	Both	DALYs (Disability-Adjusted Life Years)
Training set25	1	1	0	-2.52209100134707e-05	0.000226934873026558	0.000166777286730653	-0.089277910394904	0.661216478783801	0.535852548477482	0.0189657014258466	Burundi	Both	Deaths
Training set24	0	2	0	0.000284768199810746	0.0078750355203447	0.00630007862618072	0.0631447616218505	0.88545285100568	0.691576069473536	-0.0668630753165226	Central African Republic	Both	YLLs (Years of Life Lost)
Training set23	1	1	0	1.72465738327672e-05	0.000968570376292159	0.000584707561745204	0.0317505143218357	0.565822500867796	0.473716955012504	0.129395122863687	Central African Republic	Both	YLDs (Years Lived with Disability)
Training set22	0	2	0	0.000419410803242901	0.00807189357228845	0.00643790853464376	0.0751785931732962	0.790978252126129	0.634081763072288	0.0234320614504336	Central African Republic	Both	DALYs (Disability-Adjusted Life Years)
Training set21	0	2	0	1.40847016603648e-05	0.000269584783984312	0.000205247904020598	0.0725740794713985	0.700809924870006	0.544490460237906	0.0994983818435573	Central African Republic	Both	Deaths
Training set20	0	2	0	-0.00029856599998482	0.0042886477315628	0.0029665783844125	0.00381955139062494	0.726509896997124	0.260870609240591	0.15035555069947	Mali	Both	YLLs (Years of Life Lost)
Training set19	0	2	0	-2.59446884265848e-05	0.000866414010735154	0.000546377451134878	0.0353579828000377	0.535434704862347	0.199818123215686	0.191450888320304	Mali	Both	YLDs (Years Lived with Disability)
Training set18	0	2	0	-0.000324510688098901	0.0049099018840928	0.00325621707273517	0.00970461224369089	0.632315124531959	0.231828428630809	0.20845269643052	Mali	Both	DALYs (Disability-Adjusted Life Years)
Training set17	0	2	0	-1.85185411643874e-05	0.000204932466197595	0.000146167682312713	-0.026817112617678	0.779951660424284	0.277283280561549	0.0226167322606462	Mali	Both	Deaths
Training set16	0	2	0	-0.000226409698373163	0.00298625940486654	0.00230166810562799	-0.0218086104622473	0.88721388556105	0.346201407293045	0.0148899757701467	Burkina Faso	Both	YLLs (Years of Life Lost)
Training set15	2	2	0	-1.1008413202824e-06	0.000248223182367753	0.000191943165493959	0.0165504202349888	0.34080959373794	0.144882410137355	-0.0507026984271875	Burkina Faso	Both	YLDs (Years Lived with Disability)
Training set14	0	2	0	-0.000249031237799816	0.00305319699202943	0.00239235868423136	-0.0168669068141661	0.756239781901323	0.301829359399644	0.0361929916968121	Burkina Faso	Both	DALYs (Disability-Adjusted Life Years)
Training set13	0	2	0	-7.68213999921747e-06	0.00014137356740402	0.000110281257428068	0.00194864074013293	0.944648327876906	0.362576608653805	-0.0265014503626652	Burkina Faso	Both	Deaths
Training set12	0	2	1	-0.000153745837319263	0.00157366018030305	0.00123338482976931	-0.0246857955982235	0.803244111060909	0.423578146221939	0.0369781367630184	Chad	Both	YLLs (Years of Life Lost)
Training set11	0	2	0	-1.71178154540451e-06	0.000227724435080364	0.000147327601575345	0.0011599759660381	0.383849393427817	0.268554242695765	0.110229074303827	Chad	Both	YLDs (Years Lived with Disability)
Training set10	0	2	1	-0.000161193136117629	0.00157964550565779	0.00124133077171947	-0.0266886944385557	0.654015651726496	0.37077451492217	0.0442634085533818	Chad	Both	DALYs (Disability-Adjusted Life Years)
Training set9	1	2	0	-6.78296097322736e-06	5.86927341697267e-05	4.69534681681758e-05	-0.0485511345469684	0.706404455273671	0.403346987984387	0.0520217243366666	Chad	Both	Deaths
Training set8	1	2	0	-6.34863632661212e-05	0.00213824910014977	0.00163406373177879	0.0312196371166737	0.884296228092319	0.510446605564902	0.147221581072097	Niger	Both	YLLs (Years of Life Lost)
Training set7	2	2	1	-1.14776373384294e-05	0.000405127767421375	0.000303362679545965	0.0119447999846494	0.413696116081611	0.219038471512397	-0.0365616865780491	Niger	Both	YLDs (Years Lived with Disability)
Training set6	2	2	0	-6.7084547706055e-05	0.0023018654343272	0.0018021724042958	0.0255701138559519	0.706578761619319	0.409743974966146	-0.0609791008525181	Niger	Both	DALYs (Disability-Adjusted Life Years)
Training set5	2	2	0	-1.82477289603814e-06	8.36093590501875e-05	6.789738057008e-05	0.0262874761826468	0.810424658339188	0.443498517020298	-0.0238990804028384	Niger	Both	Deaths
Training set4	1	1	0	-6.09958098179396e-05	0.00328679409368073	0.00240908275227355	-0.00273730211005082	0.396305037338415	0.388669346122548	-0.209442315539657	Somalia	Both	YLLs (Years of Life Lost)
Training set3	3	0	0	-3.63098855997283e-06	0.000115333337055718	0.000104621330722768	-0.0112841984166893	0.334442833881141	0.408897201625285	-0.174881610027177	Somalia	Both	YLDs (Years Lived with Disability)
Training set2	1	1	0	-5.08563795692599e-05	0.00334724514950236	0.00246455465407587	-0.000788068497459094	0.385687989040324	0.381980860475666	-0.212061243934588	Somalia	Both	DALYs (Disability-Adjusted Life Years)
Training set1	1	1	0	-1.34096534205408e-05	0.000164524635191582	0.000113345471517897	-0.0423906350013909	0.40784486692392	0.376456245603066	-0.150211422348652	Somalia	Both	Deaths
